# Supplementary material for: Immunohistochemistry for Thymidine Kinase-1 (TK1): A Potential Tool for the Prognostic Stratification of Breast Cancer Patients
Source: J Clin Med. 2021 Nov 19;10(22):5416. doi: 10.3390/jcm10225416 (PMC8623797; doi:10.3390/jcm10225416)
Supplement: Supplementary file 1 [file jcm-10-05416-s001.zip]

Archive with 1 entries (1 files):
- jcm-1455263-supplementary.pdf
